# Supplementary material for: N-glycan-modified α-L-iduronidase produced by transgenic silkworms ameliorates clinical signs in a Japanese macaque with mucopolysaccharidosis I
Source: Commun Med (Lond). 2025 Apr 18;5:128. doi: 10.1038/s43856-025-00841-7 (PMC12008302; doi:10.1038/s43856-025-00841-7)
Supplement: Supplementary file 3 — Supplementary Data 1 [file 43856_2025_841_MOESM3_ESM.xlsx]

## Sheet: Sheet1
Figure 4i
	Urinary Hep/HS-disaccharides (nmol per mg creatinine)				Urinary CS/DS-disaccharides (nmol per mg creatinine)
	Hepase	Hsase	Hepase & Hsase		CSaseAC-II	CSaseB	CSaseABC
MPS I (#2, 3y8m)	14.606	14.1913	15.5781		16.9213	11.8713	13.6066
MPS I (#3, 0y6m)	77.7129	144.186	96.5697		81.553	52.8257	94.4191
MPS I (#3, 5y4m)	449.787	118.441	566.428		26.8378	91.7123	177.033
WT (1y5m)	1.04601	1.02284	1.19807		10.355	1.86995	10.5583
n	1	1	1		1	1	1
Figure 5d
GAG (μg per mg creatinine)
day	0	14	28	42	56	70	84	135	149	162	177	191	205	219	378	392	406	421	434	465
HM-IDUA	986.819	585.265	557.957	492.611	771.244	400.42	534.446
M6P-IDUA								760.774	449.918	313.751	320.21	281.509	196.571	229.802
SG-IDUA															882.708	1121.55	664.713	445.348	335.91	556.566
n	1	1	1	1	1	1	1	1	1	1	1	1	1	1	1	1	1	1	1	1
	WT
	66.5519
	5.72827
	49.8668
	40.2082
	120.477
mean	56.5664
SD	42.0751
n	5
Figure 5e
Urinary Hep-disaccharides (nmol per mg creatinine)
day	0	14	28	42	56	70	84	135	149	162	177	191	205	219	378	392	406	421	434	465
HM-IDUA	168.28	109.108	135.547	66.056	116.379	44.9652	41.152
M6P-IDUA								105.515	55.4769	28.7023	30.2494	63.415	86.3918	36.9612
SG-IDUA															9.5229	15.1263	4.80991	24.1149	0.624544	5.94995
n	1	1	1	1	1	1	1	1	1	1	1	1	1	1	1	1	1	1	1	1
Urinary HS-disaccharides (nmol per mg creatinine)
day	0	14	28	42	56	70	84	135	149	162	177	191	205	219	378	392	406	421	434	465
HM-IDUA	677.398	425.959	309.431	205.647	366.113	140.592	214.261
M6P-IDUA								571.493	163.794	126.311	167.975	179.645	147.53	147.559
SG-IDUA															44.2893	70.1449	42.108	21.205	12.9274	5.97061
n	1	1	1	1	1	1	1	1	1	1	1	1	1	1	1	1	1	1	1	1
Urinary Hep/HS-disaccharides (nmol per mg creatinine)
day	0	14	28	42	56	70	84	135	149	162	177	191	205	219	378	392	406	421	434	465
HM-IDUA	565.702	478.549	361.642	251.385	418.705	146.899	232.72
M6P-IDUA								515.967	112.394	138.118	154.69	156.379	119.328	132.01
SG-IDUA															63.0983	80.5521	40.8666	38.1649	15.573	34.8313
n	1	1	1	1	1	1	1	1	1	1	1	1	1	1	1	1	1	1	1	1
Figure 5f
Absorbance
day	0	14	28	42	56	70	84	135	149	162	177	191	205	219	378	392	406	421	434	465
HM-IDUA	0.1429	0.5704	0.4927	0.4708	0.44225	0.45	0.4909
M6P-IDUA								0.18965	0.36385	0.49295	0.6497	0.52875	0.49175	0.53605
SG-IDUA															0.07455	0.3414	0.68175	0.76825	0.65655	0.41075
n	1	1	1	1	1	1	1	1	1	1	1	1	1	1	1	1	1	1	1	1
	WT
	0.15715
	0.12505
	0.09465
	0.1161
	0.1278
mean	0.12415
SD	0.0225731
n	5
Supplementary Figure 2a
IDUA activity (nmol h-1 per mg protein)
	WT	MPS I	MPS I	MPS I	MPS I	MPS I	MPS I
	(–)	(–)	HM-IDUA	M6P-IDUA	M6P-IDUA	SG-IDUA	SG-IDUA
	(–)	(–)	(–)	(–)	M6P	(–)	M6P
	61.1	12.8	9	36.7	15.7	36.6	31.4
	94.8	14.8	9.2	96.2	10.7	37	31.2
	208.8	21.6		33.8
mean	121.567	16.4	9.1	55.5667	13.2	36.8	31.3
SD	77.4026	4.61303	0.141421	35.2194	3.53553	0.282843	0.141421
n	3	3	2	3	2	2	2
Supplementary Figure 3a
Urinary CS/DS-disaccharides (nmol per mg creatinine)
CSaseAC-II
day	0	84	135	219	378	434
HM-IDUA	242.658	120.678
M6P-IDUA			192.56	85.6019
SG-IDUA					159.575	97.0863
n	1	1	1	1	1	1
CSaseB
day	0	84	135	219	378	434
HM-IDUA	41.5062	23.8201
M6P-IDUA			29.4363	12.6818
SG-IDUA					41.8395	50.2508
n	1	1	1	1	1	1
CSaseABC
day	0	84	135	219	378	434
HM-IDUA	102.175	52.1112
M6P-IDUA			81.1135	26.9956
SG-IDUA					79.7448	44.0373
n	1	1	1	1	1	1
Supplementary Figure 3b
	Urinary Hep/HS-disaccharides (nmol per mg creatinine)				Urinary CS/DS-disaccharides (nmol per mg creatinine)
	Hepase	Hsase	Hepase & Hsase		CSaseAC-II	CSaseB	CSaseABC
MPS I (#2, 8y4m)	349.3	124.026	295.867		18.1223	68.5636	131.083
n	1	1	1		1	1	1
